# Supplementary material for: Evaluation of Selenomethionine Entrapped in Nanoparticles for Oral Supplementation Using In Vitro, Ex Vivo and In Vivo Models
Source: Molecules. 2023 Mar 25;28(7):2941. doi: 10.3390/molecules28072941 (PMC10095941; doi:10.3390/molecules28072941)
Supplement: Supplementary file 1 [file molecules-28-02941-s001.zip]

Archive with 1 entries (1 files):
- molecules-2286198-supplementary.pdf
